# Supplementary material for: Bioinformatic pipelines for whole transcriptome sequencing data exploitation in leukemia patients with complex structural variants
Source: PeerJ. 2019 Jun 12;7:e7071. doi: 10.7717/peerj.7071 (PMC6571010; doi:10.7717/peerj.7071)
Supplement: Table S2 — For RNA-Seq data, limma analysis was applied to identify deregulated genes. Numbers in parentheses represent deregulated genes including also unannotated transcripts. [file peerj-07-7071-s002.xlsx]

## Sheet: Sheet1
Sample	RNA-Seq Expression Analysis (limma)			GeneChip Human Transcriptome Array 2.0			Method overlap
	up	down	total	up	down	total	up	down	total
T1	473	2226	2699	707 (956)	399 (909)	1865	166	71	237
T2	173	419	592	253 (660)	83 (191)	851	45	2	47
T3	45	448	493	124 (293)	92 (188)	481	9	2	11
T4	746	1788	2534	482 (882)	154 (197)	1079	112	81	193
T5	559	501	1060	567 (1268)	77 (127)	1395	70	14	84
T6	472	1671	2143	644 (1405)	134 (178)	1583	138	57	195
T7	567	485	1052	423 (804)	186 (439)	1243	108	18	126
T8	845	2192	3037	1446 (2173)	428 (821)	2994	486	163	649
T9	81	369	450	124 (384)	92 (110)	494	11	2	13
T10	154	589	743	213 (418)	50 (89)	507	23	4	27
TOTAL	3961	10099	14060	4983	1695	11985	1145	410	1555
