# Supplementary material for: Bioinformatic pipelines for whole transcriptome sequencing data exploitation in leukemia patients with complex structural variants
Source: PeerJ. 2019 Jun 12;7:e7071. doi: 10.7717/peerj.7071 (PMC6571010; doi:10.7717/peerj.7071)
Supplement: Table S4 — Overview of 29 TP fusion genes identified by all used callers, i.e., EricScript (eric), FusionCatcher (FC) and JAFFA. Fusion genes identified by meta-caller had to be present in the results of ≥2 callers. [file peerj-07-7071-s004.xlsx]

## Sheet: Sheet1
fusion	result	software	# callers	meta-caller
ARHGAP15:AC144449.1	TP	FC	1	no
CUL4A:RP11-428F8.2	TP	JAFFA	1	no
IGH@:ZFP36L1	TP	FC	1	no
KDM4C:RP11-111F5.3	TP	JAFFA	1	no
KIAA2026:CFLAR	TP	eric	1	no
PARP9:LINC01035	TP	FC	1	no
PPARD:ZFAND3	TP	FC	1	no
TMEM150C:TMPRSS11E	TP	JAFFA	1	no
TRIM38:CEP57L1	TP	eric	1	no
UBE2V2:PDE7A	TP	JAFFA	1	no
CCT3:ZBTB41	TP	JAFFA	2	yes
		FC
CLNK:CYTL1	TP	JAFFA	2	yes
		FC
DARS:MUT	TP	eric	2	yes
		JAFFA
EPN1:ZSCAN22	TP	JAFFA	2	yes
		FC
ETV6:CTHRC1	TP	JAFFA	2	yes
		FC
FGFR1OP:MPDZ	TP	JAFFA	2	yes
		FC
GCC2:AC007403.2	TP	JAFFA	2	yes
		FC
HACD4:TSTD2	TP	eric	2	yes
		FC
MRPS31:COG6	TP	JAFFA	2	yes
		FC
NMD3:LINC01322	TP	JAFFA	2	yes
		FC
PDE7A:LINC01301	TP	JAFFA	2	yes
		FC
SCEL:LRRC2	TP	JAFFA	2	yes
		FC
SMG5:ASH1L	TP	eric	2	yes
		FC
UQCRC1:SCEL	TP	JAFFA	2	yes
		FC
WBP2:SUMO2	TP	eric	2	yes
		FC
ZBTB41:SMG5	TP	eric	2	yes
		FC
ASH1L:SMG5	TP	eric	3	yes
		FC
		JAFFA
PDE7A:UBE2V2	TP	eric	3	yes
		FC
		JAFFA
FAM126B:SP112	TP	eric	3	yes
		FC
		JAFFA
